# Supplementary material for: The Effects of Positive Allosteric Modulators of α7–nAChR on Social Play Behavior in Adolescent Rats Prenatally Exposed to Valproic Acid
Source: Pharmaceuticals (Basel). 2022 Nov 16;15(11):1417. doi: 10.3390/ph15111417 (PMC9697996; doi:10.3390/ph15111417)
Supplement: Supplementary file 1 [file pharmaceuticals-15-01417-s001.zip]

Archive with 1 entries (1 files):
- pharmaceuticals-1993219-supplementary.pdf
